# Supplementary material for: Diagnostic performances of Schistosoma haematobium and Schistosoma mansoni recombinant proteins, peptides and chimeric proteins antibody based tests. Systematic scoping review
Source: PLoS One. 2023 Mar 2;18(3):e0282233. doi: 10.1371/journal.pone.0282233 (PMC9980832; doi:10.1371/journal.pone.0282233)
Supplement: S2 Table — (XLSX) [file pone.0282233.s003.xlsx]

## Sheet: Articles and Studies included
First Author	Year	Doi	Geographic location	Schistosomiasis species	Study Population	Serological assay type	Sample characteristic	Control	Antigens	Antibody type	Reference test	Index test	Diagnosis accuracy	Peptide sequences	Key findings
Mark S Pearson	2021	10.1016/ S2666-5247(21)00150-6	Australia	S. haematobium	Humans	Antibody test	Serum/plasma and Urine	Specificity control sera	MS3_01370, and Sh-TSP-2	IgG	Egg detection	Protein microarray, ELISA and POC-ICTs	ELISA, Sh-TSP-2 AUCserum =0⋅98 [95% CI 0⋅95–1⋅00]; AUCurine=0⋅96 [0⋅93–0⋅99]), and MS3_01370 (AUCserum =0⋅93 [0⋅89–0⋅97]; AUCurine=0⋅81 [0⋅72–0⋅89]. POC-ICTs: Sh-TSP-2 showed absolute specificity and a sensitivity of 75% and MS3_01370 showed absolute specificity and a sensitivity of 89%.		Sh-TSP-2 and MS3_01370, could be used as sensitive, specific, and field-deployable diagnostics to support schistosomiasis control and elimination initiatives, with particular focus on post-elimination surveillance.
Gebeyaw G. Mekonnen	2022	10.1371/journal. pntd.0010151	Australia	S. haematobium	Humans and mice	Antibody test	Urine	Healthy negative control sera	tetraspanins (TSPs)	IgG	Egg detection	ELISA	Sh-TSP-4 AUC 0.87, Sh-TSP-5 AUC 0.93, Sh-TSP-18 0.8, Combination of three antigens AUC 0.95.		The study provides new recombinant antigen candidates (Sh-TSP-4, Sh-TS-5 and Sh-TSP-18) to immunologically diagnose S. haematobium infections.
E. De Oliveiraa	2007	doi:10.1016/j.trstmh.2007.11.008	Brazil	S. mansoni	Humans	Antibody test	Serum/plasma	Specificity control sera	Cathepsin B antigen and ET03 clone peptides chimeric protein	IgG	Egg detection	ELISA	The sensitivity and specificity of ELISA-Pp was 86.8% and 94.2% when tested on the schistosomiasis group and the non-schistosomiasis group, respectively.		Cathepsin B antigen and ET03 clone peptides chimeric protein ELISA showed satisfactory sensitivity and high specificity and may constitute a potentially useful method for laboratory diagnosis of schistosomiasis mansoni.
Gardenia B. F. Carvalho	2017	10.1371/JOURNAL.PONE.0182299	Brazil	S. mansoni	Humans	Antibody test	Serum/plasma	Healthy negative control sera		IgG	Egg detection	ELISA			Smp_150390.1(216-230) discriminated between individuals living in an endemic area that were actively infected from those that were not.
Marcelo D. Lopes	2017	DOI 10.1002/btpr.2463	Brazil	S. mansoni	Humans	Antibody test	Serum/plasma	Healthy negative control sera		IgG	Egg detection	ELISA		Cathepsin B (Sm31):DHNDWNVEIPSNFDSRKKWP Cathepsin B (Sm31):QRKYKTPYTQDKHRGKSSYN Cathepsin B (Sm31):VKNDEKAIQKEIMKYGPVEA ET03 clone:HRQFCETKLIVLCRIFSNTH ET03 clone:TVESLAIIILLKCAQVCIKI	Sm041370 epitope (QVFYYKDMYSLWLADT) can be used as an antigen for the diagnosis if S. mansoni using peptide ELISA.
Vanessa Silva-Moraes	2019	| https://doi.org/10.1371/journal.pntd.0006974	Brazil	S. mansoni	Humans	Antibody test	Serum/plasma	Healthy negative control sera	Major Egg Antigen (MEA) Smp_049250.1	IgG	Egg detection	ELISA	Specificities were 76.92%, 46.15%, 76.92%, 69.23%, 100%, 53,85% and 92,31% while sensitivities were 73.08%, 84.62%, 69.23%, 84.62%, 96.15%, 53.85% and 73.08% for peptides Smp_136560 (1564–1578), Smp_141860 (1694–1709) Smp_093840(219–233) Smp_126160(438–452) Smp_150390.1(216–230) Smp_167240(213–228) Smp_180240(339–353) respectively	ITEGNNSREGNSEKV, NHSMDKDDDDFSDIDK, TTTNKDDTQINSAPS, LVTPESKYYSSLPGN, SLPSNAHNNDNNSSD, QCDLDTQWNPAGTEYS, RDWPTTLTGAGGSTT, for petides Smp_136560 (1564–1578) Smp_141860 (1694–1709) Smp_093840(219–233) Smp_126160(438–452) Smp_150390.1(216–230) Smp_167240(213–228) Smp_180240(339–353) respectively	Major egg antigen Sm041370 epitope can be used as antigen in the diagnosis of schistosomiasis. Major egg antigen IgG-ELISA performed better than the conventional Kato katz (2 slides), identifying 56/64 cases harboring 1–10 eggs per gram of feces that were undiagnosed by Kato katz parasitological technique.
Mambellia, F.S.	2020	https://doi.org/10.1016/j.actatropica.2020.105356	Brazil	S. mansoni	Humans	Antibody test	Serum/plasma	Healthy negative control sera	MEG-3.2 and MEG 3.4	IgG and IgM	Egg detection	ELISA	Sm041370 eptipitope presented 88.24% and 100%, Sm140560 epitope presented 70.59% and 91.67%, Sm156860 epitope presented 47.06% and 91.67% and Sm168240 epitope presented 64.71% and 83.33% sensitivity and specificity, respectively.	Sm041370: QVFYYKDMYSLWLADT 0.73 Sm140560: MGFATGYFVHDIYHNI 0.90 Sm156860: QLCKDTSSRMKAAFQF 0.78 Sm168240: HTLVKSRRLNGTIEFP	MEG-3.2 appears as a promising antigen for serological diagnosis of schistosomiasis.
Stefano De Benedetti	2021	doi.org/10.3390/vaccines9040322	Italy	S. mansoni	Humans	Antibody test	Serum/plasma	Healthy negative control sera	Serine protease inhibitor SmSPI	IgG	Bordier Affinity Products CH (IgG analysis on Soluble Egg Antigens) and Egg detection.	Dissociation-Enhanced Lanthanide Fluoroscence ImmunoAssays (DELFIA) and Protein microarray immunoassays	Sensitivity 87.1 (78.55– 93.15), Specificity 89.09 (77.75– 95.89)		SmSPI was confirmed to be highly associated to patients infected by S. mansoni and was dble to discriminate the healthy donors.
Mio Tanaka	2021	https://doi.org/10.1016/j.parint.2021.102346	Kenya	S. mansoni	Humans	Antibody test	Serum/plasma	Healthy negative control sera	Serine protease inhibitor and RP26	IgG	Egg detection	ELISA	Anti-MEG-3.2 IgM: sensitivity of 90% and specificity of 70%. anti-MEG-3.2 IgG: sensitivity of 90% and specificity of 83%. anti-MEG-3.4 IgM: sensitivity of 75% and specificity of 90%.		Antibody detection to the SmSerpin and RP26 protein antigens is effective to detect S. mansoni light-intensity infections
Bahaa El Deen Wade El Aswada	2010	doi:10.1016/j.imbio.2010.06.014	United Kindom	S. mansoni	Humans	Antibody test	Serum/plasma	Specificity control sera	recombinant S. mansoni calreticulin (CRT)	IgG	Egg detection	ELISA	Protein microarray: Sensitivity 91.7 Specificity 93.3 %. DELFIA: Sensitivity 83.3 Specificity 93.33 %.	Three SmSPI epitopes were identified: Ep1: 123-VQRTHEIETSFNE-135; Ep2: 175- FMDDIPDDTG-185; Ep3: 320-NPVAANLSGITHDHQLYVD-338
Tanigawa	2015	DOI:10.1371/journal.pntd.0004021	Kenya	S. mansoni S. haematobium	Humans	Antibody test	Serum/plasma	Healthy negative control sera	Cathepsin B(Sm31): AAA29865, Sm-Serum protease inhibitor: CCD60071, Sh-serine protease inhibitor: AAA19730.	IgG	Egg detection	Luminex multiplex immunoassay	Sm-RP26 AUC 0.833, Sensitivity 0.678 Specificity 0.895. SmSPI AUC 0.888, Sensitivity 0.894, Specificity 0.815. Sh-SPI AUC 0.947, Sensitivity 0.925, specificity 0.900		Sm-SERPIN is a promising species-specific diagnostic antigen. Sh-SEPRIN was partially cross-reactive to S. mansoni infected patients.
Rebeca Santano	2022 (Preprint)	doi: https://doi.org/10.1101/2022.01.18.22268971	Spain	S. mansoni S. haematobium	Humans	Antibody test	Serum/plasma	Healthy negative control sera	Major egg antigen and Sm25	IgG	Egg detection	Luminex multiplex immunoassay	S. mansoni: MEA AUC O.746 Sm25: 0.741. S. haematobium: Sm25 AUC 0.711
E. Makarova	2003	DOI: 10.1016/s1383-5769(03)00031-x	Brazil	S.mansoni	Humans	Antibody test	Serum/plasma	Specificity control sera	RP 26	IgG	Egg detection	ELISA	sensitivity of 89.7% and an estimated specificity of 100% when used in non-endemic regions		RP 26 detects and differentiate acute phase from chronic human schistosomiasis. RP26 can be an important component of immunodiagnostic kits for detection of acute phase of S. mansoni infection.
E. Makarova	2005	doi:10.1016/j.parint.2004.12.001	Brazil	S.mansoni	Humans	Antibody test	Serum/plasma	Specificity control sera	RP 26	IgG	Egg detection	ELISA and western blot	Sensitivity and specificity found was 100%, using the ROC curve analysis method (p < 0.002		RP26 is a sensitive and specific candidate for acute schistosomiasis diagnosis

## Sheet: Articles and studies excluded
First Author	Doi	Year	Reason for exclusion
P. Ogongo	10.1016/J.IJID.2014.03.1173	2014	Abstract
Congress	https://doi.org/10.1007/s00249-019-01373-4	2019	Biophysics
Jose Ma. M. ANGELES	10.1292/JVMS.19-0126	2019	canine Schistosoma japonicum
PAUL L. A. M. CORSTJENS	doi:10.1017/S0031182014000626	2014	circulating anodic antigen
Afona Chernet	10.1093/CID/CIX366	2017	Circulating Cathodic Antigen
Claire Leblanc	https://doi.org/10.1016/j.tmaid.2021.102041	2020	Circulating Cathodic Antigen
J. Pardo	10.1128/CDLI.11.6.1165-1170.2004	2004	Crude antigen
Kimberly Y. Won	10.4269/AJTMH.16-0665	2017	Crude antigen
LIV MARIE DUUS	DOI: 10.1080/00365540902756505	2009	Crude Antigen
M. C. C. Espirito-Santo	DOI 10.1007/s10096-014-2196-6	2014	Crude antigen
Rafaella GRENFELL	doi: 10.1590/S0036-46652013000200002	2013	Crude antigen
Rafaella GRENFELL	doi: 10.1590/S0036-46652013000200002	2013	Crude antigen
Robert Tweyongyere	doi:10.1186/1471-2334-9-32	2009	Crude antigen
B. Alarco´n de Noya	doi:10.1006/expr.2000.4515	2000	Crude antigens
Javier Sotillo	10.1371/JOURNAL.PNTD.0007362	2019	Crude antigens
Rafaella Fortini Queiroz Grenfell	http://dx.doi.org/10.1590/0037-8682-0064-2012	2013	Crude antigens
Claudia J. de Dood	10.3389/FIMMU.2018.02635/BIBTEX	2018	Crude antigens and circulating cathodic antigen
Javier Sotillo	doi: https://doi.org/10.1101/486662	2018	Crude extract
E. Makarova	doi:10.1016/j.parint.2004.12.001	2005	Duplicate
El Amir	Evaluation of Schistosoma haematobium 27-29 kDa antigen for immunodiagnosis of schistosomiasis haematobium.		Full text
Grenfell	10.1371/JOURNAL.PNTD.0002054	2013	Full text
Mohiedden-Abdul-Fattah	https://www.researchgate.net/publication/12373380_Diagnosis_of_early_pre-patent_schistosomiasis_by_cystatin_capture_enzyme-linked_immunosorbent_assay	2000	Full text
Manal Ibrahim Kardoush	doi:10.4269/ajtmh.16-0021	2017	Host biomarker
Cécile Crosnie	DOI: 10.1093/infdis/jiaa329	2020	Not reporting immunodiagnostics
Cecile Crosnier	10.1101/593616	2019	Not reporting immunodiagnostics
Edward José de Oliveira	Application of synthetic peptides in development of a serologic method for laboratory diagnosis of schistosomiasis mansoni	2006	Not reporting immunodiagnostics
Francisca Mutapi	DOI: 10.1086/589511	2008	Not reporting immunodiagnostics
Gardenia Braz Figueiredo Carvalho	memorias.ioc.fiocruz.br	2011	Not reporting immunodiagnostics
Olugbenga Samson Onile	10.1371/JOURNAL.PNTD.0006045	2017	Not reporting immunodiagnostics
OSCAR NOYA	Immunogenicity of synthetic peptides from the Sm31 antigen (cathepsin B) of the Schistosoma mansoni adult worms	2001	Not reporting immunodiagnostics
Rafael Ramiro de Assis	http://dx.doi.org/10.1016/j.ijpara.2016.04.001	2016	Not reporting immunodiagnostics
Yombo Dan Justin Kalenda	http://dx.doi.org/10.1016/j.parint.2015.06.012	2005	Not reporting immunodiagnostics
RASHIKA EL RIDI	DOI: 10.1128/IAI.69.1.237–244.2001	2001	Not reporting immunodiagnostics
Oscar Noya	doi:10.1016/S0165-2478(03)00086-5	2003	Not reporting immunodiagnostics (Immunogenicity)
Manal I. Kardoush	10.1371/JOURNAL.PONE.0154465	2016	Not reporting immunodiagnostics (Mass spectometry)
Guidenn	10.3390/PATHOGENS11010022	2021	Not reporting immunodiagnostics but identification of antigens in crude extracts.
Moses Egesa	DOI: 10.1111/pim.12591	2018	Not reporting immunodiagnostics but potential vaccines
M. R. Mohamed	DOI 10.1007/s00436-007-0872-5	2008	Not reporting immunodiagnostics but vaccine candidate
Eman Sayed Mohammed	10.1371/JOURNAL.PNTD.0008518	2020	Not reporting immunodiagnostics.
J. Utzinger	10.1016/J.CMI.2015.03.014	2015	Review
O. Noya	10.2174/1389203033487153	2003	Review
Paul Ogongo	https://doi.org/10.1017/S0031182018000240	2018	Review
Min Zhang	doi:10.1371/journal.pntd.0003454	2015	S. japonicum
Shuai Liu	10.1093/INFDIS/JIW188	2016	S. japonicum
Yongjun Chena	https://doi.org/10.1016/j.actatropica.2019.105184	2019	S. japonicum
Fernanda Ludolf	10.1371/JOURNAL.PNTD.0002745	2014
Johnny Vlaminck	https://doi. org/10.1371/journal.pntd.0009369	2021
Amelia Y. Gonz´alez	doi: 10.1016/j.parint.2015.12.008		Circulating antigen test
